# Supplementary material for: Association between the Right Ventricular Longitudinal Shortening Fraction and Mortality in Acute Respiratory Distress Syndrome Related to COVID-19 Infection: A Prospective Study
Source: J Clin Med. 2022 May 6;11(9):2625. doi: 10.3390/jcm11092625 (PMC9103975; doi:10.3390/jcm11092625)
Supplement: Supplementary file 1 [file jcm-11-02625-s001.zip]

Archive with 3 entries (3 files):
- jcm-1706794-supplementary figure S1.pdf
- Supplementary Video S1.mp4
- Supplementary Video S2.mp4
